# Supplementary material for: Learning how a tree branches out: A statistical modeling approach
Source: PLoS One. 2022 Sep 21;17(9):e0274168. doi: 10.1371/journal.pone.0274168 (PMC9491565; doi:10.1371/journal.pone.0274168)
Supplement: S1 Data — It also contains an R script, basic_example.R, for fitting length models of Pixie Tree, thus reproducing the results presented in Table 12 in S1 Appendix. (ZIP) [file pone.0274168.s001.zip]

Archive with 6 entries (5 files):
- DMRSuppMat/
- DMRSuppMat/basic_example.R
- DMRSuppMat/CTobsn.txt
- DMRSuppMat/ReadMe.txt
- DMRSuppMat/TTobsn.txt
- DMRSuppMat/WTobsn.txt
