# Supplementary material for: Learning how a tree branches out: A statistical modeling approach
Source: PLoS One. 2022 Sep 21;17(9):e0274168. doi: 10.1371/journal.pone.0274168 (PMC9491565; doi:10.1371/journal.pone.0274168)
Supplement: S1 Data — It also contains an R script, basic_example.R, for fitting length models of Pixie Tree, thus reproducing the results presented in Table 12 in S1 Appendix. (ZIP) [file pone.0274168.s001.zip › DMRSuppMat/basic_example.R]

library(tidyverse)
library(flexsurv)

# Read data file
#  You need to specify the path for the folder where the file
# for Pixie Tree analytical representation is stored
ct_data = read.table("C:...\\CTobsn.txt", header = T)

## Level 2 data
ct_data_level2 = ct_data %>% select(id1, x1, C1.1, C1.2, C1.3, L1, N1,
                                    id2, x2, C2.1, C2.2, C2.3, L2, N2) %>% distinct()

## Level 3 data
ct_data_level3 = ct_data %>% select(id1, x1, C1.1, C1.2, C1.3, L1, N1,
                                    id2, x2, C2.1, C2.2, C2.3, L2, N2,
                                    id3, x3, C3.1, C3.2, C3.3, L3, N3) %>% filter(id3 != 0) %>% distinct()

## Level 4 data
ct_data_level4 = ct_data %>% select(id1, x1, C1.1, C1.2, C1.3, L1, N1,
                                    id2, x2, C2.1, C2.2, C2.3, L2, N2,
                                    id3, x3, C3.1, C3.2, C3.3, L3, N3,
                                    id4, x4, C4.1, C4.2, C4.3, L4) %>% filter(id4 != 0) %>% distinct()

##########
#  Evaluation of the cosines c_2, c_3 and c_4  

u2.2 = ct_data_level2 %>% select(C1.1, C1.2, C1.3)  # parent
v2.2 = ct_data_level2 %>% select(C2.1, C2.2, C2.3)  # child

ct_data_level2$c2 = rowSums(u2.2 * v2.2)

##########

u3.2 = ct_data_level3 %>% select(C1.1, C1.2, C1.3)  # parent
v3.2 = ct_data_level3 %>% select(C2.1, C2.2, C2.3)  # child

u3.3 = ct_data_level3 %>% select(C2.1, C2.2, C2.3)  # parent
v3.3 = ct_data_level3 %>% select(C3.1, C3.2, C3.3)  # child

ct_data_level3$c2 = rowSums(u3.2 * v3.2)
ct_data_level3$c3 = rowSums(u3.3 * v3.3)

##########

u4.2 = ct_data_level4 %>% select(C1.1, C1.2, C1.3)  # parent
v4.2 = ct_data_level4 %>% select(C2.1, C2.2, C2.3)  # child

u4.3 = ct_data_level4 %>% select(C2.1, C2.2, C2.3)  # parent
v4.3 = ct_data_level4 %>% select(C3.1, C3.2, C3.3)  # child

u4.4 = ct_data_level4 %>% select(C3.1, C3.2, C3.3)  # parent
v4.4 = ct_data_level4 %>% select(C4.1, C4.2, C4.3)  # child

ct_data_level4$c2 = rowSums(u4.2 * v4.2)
ct_data_level4$c3 = rowSums(u4.3 * v4.3)
ct_data_level4$c4 = rowSums(u4.4 * v4.4)


##############################
## Level 2 model for length ##
##############################

model_length_level2 = flexsurvreg(as.formula("Surv(L2) ~ x2 + c2 + I(x2^2)"), 
                                  data = ct_data_level2, dist = "weibull")

round(coef(model_length_level2),2)
# Gives the parameters for the level 2 model in Table 12 except for shape
# The eta parameter in table 12 is the exponential of the shape parameter in 
# the output
exp(coef(model_length_level2)[1])

##############################
## Level 3 model for length ##
##############################

model_length_level3 =  flexsurvreg(as.formula("Surv(L3) ~ x2 + x3 + c3 + I(x3^2)"), 
                                  data = ct_data_level3, dist = "weibull")

round(coef(model_length_level3),2)
exp(coef(model_length_level3)[1])

##############################
## Level 4 model for length ##
##############################

model_length_level4 =  flexsurvreg(as.formula("Surv(L4) ~ x2 + L2 + N2 "), 
                                   data = ct_data_level4, dist = "weibull")
round(coef(model_length_level4),2)
exp(coef(model_length_level4)[1])
