# Supplementary material for: Learning how a tree branches out: A statistical modeling approach
Source: PLoS One. 2022 Sep 21;17(9):e0274168. doi: 10.1371/journal.pone.0274168 (PMC9491565; doi:10.1371/journal.pone.0274168)
Supplement: S1 Data — It also contains an R script, basic_example.R, for fitting length models of Pixie Tree, thus reproducing the results presented in Table 12 in S1 Appendix. (ZIP) [file pone.0274168.s001.zip › DMRSuppMat/CTobsn.txt]

id1	x1	C1.1	C1.2	C1.3	L1	N1	id2	x2	C2.1	C2.2	C2.3	L2	N2	id3	x3	C3.1	C3.2	C3.3	L3	N3	id4	x4	C4.1	C4.2	C4.3	L4
1	0	0	0	1	1	46	1	0.001835988	0.50880348	-0.037833563	0.860051	0.274865182	7	1	0.209927245	-0.174098933	0.882276631	0.437352868	0.337532275	7	1	0.071142283	0.954869435	0.171462808	0.242538394	0.079509191
1	0	0	0	1	1	46	1	0.001835988	0.50880348	-0.037833563	0.860051	0.274865182	7	1	0.209927245	-0.174098933	0.882276631	0.437352868	0.337532275	7	2	0.337530044	0.507024394	0.851110117	-0.136153717	0.151503911
1	0	0	0	1	1	46	1	0.001835988	0.50880348	-0.037833563	0.860051	0.274865182	7	1	0.209927245	-0.174098933	0.882276631	0.437352868	0.337532275	7	3	0.385110639	0.816236783	0.326366776	-0.47669935	0.075535703
1	0	0	0	1	1	46	1	0.001835988	0.50880348	-0.037833563	0.860051	0.274865182	7	1	0.209927245	-0.174098933	0.882276631	0.437352868	0.337532275	7	4	0.4270449	0.800462883	0.492299059	0.341907623	0.143711401
1	0	0	0	1	1	46	1	0.001835988	0.50880348	-0.037833563	0.860051	0.274865182	7	1	0.209927245	-0.174098933	0.882276631	0.437352868	0.337532275	7	5	0.630568257	0.792699398	0.50351541	0.343656674	0.03085586
1	0	0	0	1	1	46	1	0.001835988	0.50880348	-0.037833563	0.860051	0.274865182	7	1	0.209927245	-0.174098933	0.882276631	0.437352868	0.337532275	7	6	0.988637487	-0.7340179	0.501016385	0.458476096	0.029192092
1	0	0	0	1	1	46	1	0.001835988	0.50880348	-0.037833563	0.860051	0.274865182	7	1	0.209927245	-0.174098933	0.882276631	0.437352868	0.337532275	7	7	0.988637487	0.239916511	0.931451716	0.273564942	0.019473927
1	0	0	0	1	1	46	1	0.001835988	0.50880348	-0.037833563	0.860051	0.274865182	7	2	0.355972292	0.646405394	-0.761971358	-0.03949324	0.099304343	0	0	0	0	0	0	0
1	0	0	0	1	1	46	1	0.001835988	0.50880348	-0.037833563	0.860051	0.274865182	7	3	0.355972292	0.532374447	-0.654155425	0.537269168	0.108305601	4	1	0.703560671	0.76773486	0.182048185	0.614362828	0.06863299
1	0	0	0	1	1	46	1	0.001835988	0.50880348	-0.037833563	0.860051	0.274865182	7	3	0.355972292	0.532374447	-0.654155425	0.537269168	0.108305601	4	2	0.842674343	0.644884319	-0.759782425	-0.082794228	0.07791001
1	0	0	0	1	1	46	1	0.001835988	0.50880348	-0.037833563	0.860051	0.274865182	7	3	0.355972292	0.532374447	-0.654155425	0.537269168	0.108305601	4	3	0.973322086	0.621157156	-0.665880893	0.413238964	0.117409152
1	0	0	0	1	1	46	1	0.001835988	0.50880348	-0.037833563	0.860051	0.274865182	7	3	0.355972292	0.532374447	-0.654155425	0.537269168	0.108305601	4	4	0.973322086	0.103930066	-0.776264769	0.621780984	0.081700094
1	0	0	0	1	1	46	1	0.001835988	0.50880348	-0.037833563	0.860051	0.274865182	7	4	0.435695775	0.166878608	-0.632160815	0.756653354	0.203279962	4	1	0.364107262	-0.472057788	0.495631957	0.729047647	0.028665461
1	0	0	0	1	1	46	1	0.001835988	0.50880348	-0.037833563	0.860051	0.274865182	7	4	0.435695775	0.166878608	-0.632160815	0.756653354	0.203279962	4	2	0.71050561	0.736954906	0.41515275	0.533428244	0.078300478
1	0	0	0	1	1	46	1	0.001835988	0.50880348	-0.037833563	0.860051	0.274865182	7	4	0.435695775	0.166878608	-0.632160815	0.756653354	0.203279962	4	3	0.71050561	0.917227328	0.34279749	0.202938199	0.028654615
1	0	0	0	1	1	46	1	0.001835988	0.50880348	-0.037833563	0.860051	0.274865182	7	4	0.435695775	0.166878608	-0.632160815	0.756653354	0.203279962	4	4	0.90491915	0.155524938	-0.947938457	0.277893295	0.099812125
1	0	0	0	1	1	46	1	0.001835988	0.50880348	-0.037833563	0.860051	0.274865182	7	5	0.435695775	0.664822158	0.425658501	0.613861857	0.157152383	5	1	0.994252721	0.4714443	-0.515422412	0.715597698	0.095260328
1	0	0	0	1	1	46	1	0.001835988	0.50880348	-0.037833563	0.860051	0.274865182	7	5	0.435695775	0.664822158	0.425658501	0.613861857	0.157152383	5	2	0.205054302	-0.00094612	0.998204746	0.059886486	0.097991745
1	0	0	0	1	1	46	1	0.001835988	0.50880348	-0.037833563	0.860051	0.274865182	7	5	0.435695775	0.664822158	0.425658501	0.613861857	0.157152383	5	3	0.480894966	-0.372108031	0.803791157	0.464171752	0.037924389
1	0	0	0	1	1	46	1	0.001835988	0.50880348	-0.037833563	0.860051	0.274865182	7	5	0.435695775	0.664822158	0.425658501	0.613861857	0.157152383	5	4	0.741194503	0.746403201	-0.311624067	0.588024437	0.067357807
1	0	0	0	1	1	46	1	0.001835988	0.50880348	-0.037833563	0.860051	0.274865182	7	5	0.435695775	0.664822158	0.425658501	0.613861857	0.157152383	5	5	0.964048541	0.24981115	0.929666504	0.270766669	0.091887
1	0	0	0	1	1	46	1	0.001835988	0.50880348	-0.037833563	0.860051	0.274865182	7	6	0.967218923	-0.091911599	0.25932314	0.961407236	0.089216662	1	1	0.964048541	0.675680374	-0.024496421	0.736787634	0.132447821
1	0	0	0	1	1	46	1	0.001835988	0.50880348	-0.037833563	0.860051	0.274865182	7	7	0.967218923	0.535075031	-0.023188022	0.844486297	0.10789274	0	0	0	0	0	0	0
1	0	0	0	1	1	46	2	0.065429203	-0.685726204	0.118308046	0.718180228	0.315389318	8	1	0.339527058	-0.901654993	-0.38016059	0.206146079	0.100867647	3	1	0.487617319	-0.974138015	0.087385696	-0.208371957	0.10480546
1	0	0	0	1	1	46	2	0.065429203	-0.685726204	0.118308046	0.718180228	0.315389318	8	1	0.339527058	-0.901654993	-0.38016059	0.206146079	0.100867647	3	2	0.979746788	-0.900755778	0.213872123	0.378018202	0.022871384
1	0	0	0	1	1	46	2	0.065429203	-0.685726204	0.118308046	0.718180228	0.315389318	8	1	0.339527058	-0.901654993	-0.38016059	0.206146079	0.100867647	3	3	0.979746788	-0.622941382	-0.417908894	0.661283783	0.108501309
1	0	0	0	1	1	46	2	0.065429203	-0.685726204	0.118308046	0.718180228	0.315389318	8	2	0.367324336	-0.611939524	0.783362181	-0.108966567	0.038330428	0	0	0	0	0	0	0
1	0	0	0	1	1	46	2	0.065429203	-0.685726204	0.118308046	0.718180228	0.315389318	8	3	0.390741422	-0.804408365	0.593514131	-0.025848769	0.132905958	1	1	0.039103094	-0.230854351	0.856841141	0.461009277	0.06989333
1	0	0	0	1	1	46	2	0.065429203	-0.685726204	0.118308046	0.718180228	0.315389318	8	4	0.517196496	-0.996878921	-0.050757704	-0.060465468	0.084707754	1	1	0.967979466	-0.53731579	-0.726855976	-0.427752442	0.097210862
1	0	0	0	1	1	46	2	0.065429203	-0.685726204	0.118308046	0.718180228	0.315389318	8	5	0.715621977	-0.963256316	0.222529614	0.150392302	0.12656492	1	1	0.19103527	-0.631288018	-0.677665513	-0.377153691	0.040419379
1	0	0	0	1	1	46	2	0.065429203	-0.685726204	0.118308046	0.718180228	0.315389318	8	6	0.815414644	-0.157599629	0.918820332	0.361844677	0.113392809	0	0	0	0	0	0	0
1	0	0	0	1	1	46	2	0.065429203	-0.685726204	0.118308046	0.718180228	0.315389318	8	7	0.917657804	-0.438521822	-0.676594299	0.591539353	0.121547966	0	0	0	0	0	0	0
1	0	0	0	1	1	46	2	0.065429203	-0.685726204	0.118308046	0.718180228	0.315389318	8	8	0.995354443	-0.810586011	-0.025416159	0.585067842	0.146619232	0	0	0	0	0	0	0
1	0	0	0	1	1	46	3	0.065429203	-0.361299838	-0.378473905	0.852185434	0.279420177	5	1	0.202801733	-0.978345971	-0.08604283	0.188243983	0.09867391	0	0	0	0	0	0	0
1	0	0	0	1	1	46	3	0.065429203	-0.361299838	-0.378473905	0.852185434	0.279420177	5	2	0.646196223	0.203314465	-0.268869423	0.941473612	0.072064723	0	0	0	0	0	0	0
1	0	0	0	1	1	46	3	0.065429203	-0.361299838	-0.378473905	0.852185434	0.279420177	5	3	0.748839789	-0.314069542	0.359166375	0.878840104	0.06925278	0	0	0	0	0	0	0
1	0	0	0	1	1	46	3	0.065429203	-0.361299838	-0.378473905	0.852185434	0.279420177	5	4	0.885119146	-0.601991711	-0.612709943	0.512047397	0.094097019	0	0	0	0	0	0	0
1	0	0	0	1	1	46	3	0.065429203	-0.361299838	-0.378473905	0.852185434	0.279420177	5	5	0.990397687	0.18107038	-0.688468906	0.702299179	0.116716334	0	0	0	0	0	0	0
1	0	0	0	1	1	46	4	0.065429203	-0.387656698	-0.599592837	0.700150535	0.392652457	5	1	0.122540598	-0.956889837	-0.09219027	-0.275432027	0.082812055	0	0	0	0	0	0	0
1	0	0	0	1	1	46	4	0.065429203	-0.387656698	-0.599592837	0.700150535	0.392652457	5	2	0.362223237	-0.766890036	-0.587027977	-0.259379711	0.083682147	0	0	0	0	0	0	0
1	0	0	0	1	1	46	4	0.065429203	-0.387656698	-0.599592837	0.700150535	0.392652457	5	3	0.412409298	-0.916837975	-0.021496999	0.398680358	0.124072606	0	0	0	0	0	0	0
1	0	0	0	1	1	46	4	0.065429203	-0.387656698	-0.599592837	0.700150535	0.392652457	5	4	0.472146891	0.060689375	-0.346156367	0.936211872	0.086664133	1	1	0.37035002	0.691009234	0.579665606	0.431849562	0.392493952
1	0	0	0	1	1	46	4	0.065429203	-0.387656698	-0.599592837	0.700150535	0.392652457	5	5	0.599484646	-0.846470221	-0.034466581	0.531319352	0.10158935	0	0	0	0	0	0	0
1	0	0	0	1	1	46	5	0.065429203	-0.192950901	-0.590645759	0.783522563	0.397515687	5	1	0.284564625	-0.224840414	-0.961368553	-0.158799548	0.089506432	0	0	0	0	0	0	0
1	0	0	0	1	1	46	5	0.065429203	-0.192950901	-0.590645759	0.783522563	0.397515687	5	2	0.375359235	0.675740283	-0.73687994	0.019570989	0.031963883	1	1	0.938764368	0.569784249	-0.628039365	0.530011788	0.085789241
1	0	0	0	1	1	46	5	0.065429203	-0.192950901	-0.590645759	0.783522563	0.397515687	5	3	0.500483651	-0.551906673	-0.816760199	-0.168231404	0.111537919	0	0	0	0	0	0	0
1	0	0	0	1	1	46	5	0.065429203	-0.192950901	-0.590645759	0.783522563	0.397515687	5	4	0.533250225	0.573206586	-0.676600122	0.462219112	0.121043408	0	0	0	0	0	0	0
1	0	0	0	1	1	46	5	0.065429203	-0.192950901	-0.590645759	0.783522563	0.397515687	5	5	0.633339756	0.092942982	-0.981342385	0.168311401	0.138100053	0	0	0	0	0	0	0
1	0	0	0	1	1	46	6	0.10988352	-0.159640629	0.887920016	0.431408086	0.250428972	4	1	0.543673319	-0.384072392	0.918080646	-0.098062869	0.107334437	0	0	0	0	0	0	0
1	0	0	0	1	1	46	6	0.10988352	-0.159640629	0.887920016	0.431408086	0.250428972	4	2	0.713257225	-0.389137631	0.919956018	0.047463988	0.106728896	0	0	0	0	0	0	0
1	0	0	0	1	1	46	6	0.10988352	-0.159640629	0.887920016	0.431408086	0.250428972	4	3	0.828947004	-0.799516258	0.387051002	0.459309593	0.104501561	0	0	0	0	0	0	0
1	0	0	0	1	1	46	6	0.10988352	-0.159640629	0.887920016	0.431408086	0.250428972	4	4	0.881386058	-0.370370411	0.653223133	0.660397872	0.158251483	1	1	0.064351242	-0.019193701	-0.037623766	0.999107686	0.043292532
1	0	0	0	1	1	46	7	0.115783738	-0.159242574	0.771300998	0.616227733	0.23923559	5	1	0.153577133	-0.614352682	0.662304912	0.428862458	0.134169632	2	1	0.907645772	-0.043458655	0.341388509	0.938917106	0.076004404
1	0	0	0	1	1	46	7	0.115783738	-0.159242574	0.771300998	0.616227733	0.23923559	5	1	0.153577133	-0.614352682	0.662304912	0.428862458	0.134169632	2	2	0.994734453	-0.694539885	0.477993393	0.563669593	0.157621791
1	0	0	0	1	1	46	7	0.115783738	-0.159242574	0.771300998	0.616227733	0.23923559	5	2	0.219026548	0.808098569	0.553908996	0.20040342	0.0510849	0	0	0	0	0	0	0
1	0	0	0	1	1	46	7	0.115783738	-0.159242574	0.771300998	0.616227733	0.23923559	5	3	0.25281411	0.619992491	0.71761748	0.317229373	0.134030108	3	1	0.396768528	0.916083298	0.038997915	-0.399087176	0.053081159
1	0	0	0	1	1	46	7	0.115783738	-0.159242574	0.771300998	0.616227733	0.23923559	5	3	0.25281411	0.619992491	0.71761748	0.317229373	0.134030108	3	2	0.918181297	-0.030983614	0.983280535	0.17944194	0.099786193
1	0	0	0	1	1	46	7	0.115783738	-0.159242574	0.771300998	0.616227733	0.23923559	5	3	0.25281411	0.619992491	0.71761748	0.317229373	0.134030108	3	3	0.918181297	0.490194651	0.759945412	0.426839776	0.139748151
1	0	0	0	1	1	46	7	0.115783738	-0.159242574	0.771300998	0.616227733	0.23923559	5	4	0.773458683	0.112033941	0.049672125	0.992462185	0.083339393	0	0	0	0	0	0	0
1	0	0	0	1	1	46	7	0.115783738	-0.159242574	0.771300998	0.616227733	0.23923559	5	5	0.8038272	-0.161497677	0.572818126	0.803615561	0.152775882	0	0	0	0	0	0	0
1	0	0	0	1	1	46	8	0.191048616	0.465439616	0.630723601	0.620929744	0.204529344	6	1	0.444478318	0.977899333	-0.205705784	-0.037390171	0.068828321	0	0	0	0	0	0	0
1	0	0	0	1	1	46	8	0.191048616	0.465439616	0.630723601	0.620929744	0.204529344	6	2	0.598167935	0.988527046	-0.047576268	-0.14335544	0.093776908	0	0	0	0	0	0	0
1	0	0	0	1	1	46	8	0.191048616	0.465439616	0.630723601	0.620929744	0.204529344	6	3	0.64807407	0.50973797	0.845517868	-0.158955149	0.110964185	0	0	0	0	0	0	0
1	0	0	0	1	1	46	8	0.191048616	0.465439616	0.630723601	0.620929744	0.204529344	6	4	0.817988809	0.752064537	-0.257608737	0.606660292	0.091941287	0	0	0	0	0	0	0
1	0	0	0	1	1	46	8	0.191048616	0.465439616	0.630723601	0.620929744	0.204529344	6	5	0.834714303	0.628039151	0.680874586	0.376797876	0.082811693	0	0	0	0	0	0	0
1	0	0	0	1	1	46	8	0.191048616	0.465439616	0.630723601	0.620929744	0.204529344	6	6	0.896288644	0.336411785	0.398486295	0.853250178	0.111043499	0	0	0	0	0	0	0
1	0	0	0	1	1	46	9	0.200694538	-0.338032159	0.926476701	0.16545448	0.08353239	1	1	0.501374258	0.10370978	0.718034807	0.688237134	0.088356953	2	1	0.822212828	0.372943427	0.695326375	0.614356961	0.051087614
1	0	0	0	1	1	46	9	0.200694538	-0.338032159	0.926476701	0.16545448	0.08353239	1	1	0.501374258	0.10370978	0.718034807	0.688237134	0.088356953	2	2	0.899510884	0.314535387	0.912848258	0.260337388	0.06553248
1	0	0	0	1	1	46	10	0.22288165	-0.286808491	0.017747729	0.957823582	0.015139941	0	0	0	0	0	0	0	0	0	0	0	0	0	0
1	0	0	0	1	1	46	11	0.256289681	-0.696960126	0.713644451	0.070414354	0.095418377	0	0	0	0	0	0	0	0	0	0	0	0	0	0
1	0	0	0	1	1	46	12	0.263315461	0.457412245	-0.342586585	0.820614735	0.308194452	5	1	0.244915768	0.629115771	-0.659258927	-0.411814322	0.071333428	0	0	0	0	0	0	0
1	0	0	0	1	1	46	12	0.263315461	0.457412245	-0.342586585	0.820614735	0.308194452	5	2	0.420458069	0.287987202	-0.878740314	-0.380629545	0.10275294	0	0	0	0	0	0	0
1	0	0	0	1	1	46	12	0.263315461	0.457412245	-0.342586585	0.820614735	0.308194452	5	3	0.459192849	0.329555256	-0.919300912	-0.215125948	0.097208823	0	0	0	0	0	0	0
1	0	0	0	1	1	46	12	0.263315461	0.457412245	-0.342586585	0.820614735	0.308194452	5	4	0.548787502	0.839029003	0.051780507	0.541617154	0.08392663	0	0	0	0	0	0	0
1	0	0	0	1	1	46	12	0.263315461	0.457412245	-0.342586585	0.820614735	0.308194452	5	5	0.633708143	0.728305015	-0.685227493	0.005923469	0.104483719	0	0	0	0	0	0	0
1	0	0	0	1	1	46	13	0.27457072	0.686421744	0.312550831	0.656610398	0.128217148	5	1	0.501020911	0.952744334	-0.158045625	-0.259422094	0.066324858	1	1	0.070955007	-0.332728209	0.363763711	0.870039074	0.046858511
1	0	0	0	1	1	46	13	0.27457072	0.686421744	0.312550831	0.656610398	0.128217148	5	2	0.853722312	0.984233527	0.110512838	0.138098797	0.085926952	0	0	0	0	0	0	0
1	0	0	0	1	1	46	13	0.27457072	0.686421744	0.312550831	0.656610398	0.128217148	5	3	0.978651763	0.524428375	-0.738408453	0.423943222	0.094897449	0	0	0	0	0	0	0
1	0	0	0	1	1	46	13	0.27457072	0.686421744	0.312550831	0.656610398	0.128217148	5	4	0.978651763	0.390760607	-0.462595212	0.795808952	0.090652246	0	0	0	0	0	0	0
1	0	0	0	1	1	46	13	0.27457072	0.686421744	0.312550831	0.656610398	0.128217148	5	5	0.978651763	0.707147454	-0.258724284	0.6580306	0.11234717	0	0	0	0	0	0	0
1	0	0	0	1	1	46	14	0.281619211	-0.401721427	-0.021483863	0.915509932	0.429248237	9	1	0.141028979	-0.285500909	-0.563110603	0.775497097	0.317116238	9	1	0.271290627	-0.112581057	-0.983077485	-0.14451355	0.083670586
1	0	0	0	1	1	46	14	0.281619211	-0.401721427	-0.021483863	0.915509932	0.429248237	9	1	0.141028979	-0.285500909	-0.563110603	0.775497097	0.317116238	9	2	0.303748433	-0.960238715	-0.27773385	-0.028381665	0.082268999
1	0	0	0	1	1	46	14	0.281619211	-0.401721427	-0.021483863	0.915509932	0.429248237	9	1	0.141028979	-0.285500909	-0.563110603	0.775497097	0.317116238	9	3	0.341784656	-0.894734676	-0.426851891	0.131329072	0.071137291
1	0	0	0	1	1	46	14	0.281619211	-0.401721427	-0.021483863	0.915509932	0.429248237	9	1	0.141028979	-0.285500909	-0.563110603	0.775497097	0.317116238	9	4	0.370818853	-0.497506357	-0.857766346	-0.129322548	0.128233845
1	0	0	0	1	1	46	14	0.281619211	-0.401721427	-0.021483863	0.915509932	0.429248237	9	1	0.141028979	-0.285500909	-0.563110603	0.775497097	0.317116238	9	5	0.412657673	0.189445479	-0.240252483	0.952044777	0.068238474
1	0	0	0	1	1	46	14	0.281619211	-0.401721427	-0.021483863	0.915509932	0.429248237	9	1	0.141028979	-0.285500909	-0.563110603	0.775497097	0.317116238	9	6	0.53462657	-0.408425819	-0.910475386	0.06498402	0.095479784
1	0	0	0	1	1	46	14	0.281619211	-0.401721427	-0.021483863	0.915509932	0.429248237	9	1	0.141028979	-0.285500909	-0.563110603	0.775497097	0.317116238	9	7	0.638750143	-0.675191995	0.49923236	0.543031175	0.029940447
1	0	0	0	1	1	46	14	0.281619211	-0.401721427	-0.021483863	0.915509932	0.429248237	9	1	0.141028979	-0.285500909	-0.563110603	0.775497097	0.317116238	9	8	0.98152313	0.38280271	-0.296126938	0.875083428	0.022611554
1	0	0	0	1	1	46	14	0.281619211	-0.401721427	-0.021483863	0.915509932	0.429248237	9	1	0.141028979	-0.285500909	-0.563110603	0.775497097	0.317116238	9	9	1	-0.688664436	-0.140671953	0.711303562	0.024019925
1	0	0	0	1	1	46	14	0.281619211	-0.401721427	-0.021483863	0.915509932	0.429248237	9	2	0.40010447	-0.895698275	-0.440658313	0.059538657	0.134562259	0	0	0	0	0	0	0
1	0	0	0	1	1	46	14	0.281619211	-0.401721427	-0.021483863	0.915509932	0.429248237	9	3	0.432313299	-0.982177144	-0.043428902	0.182871521	0.159834691	0	0	0	0	0	0	0
1	0	0	0	1	1	46	14	0.281619211	-0.401721427	-0.021483863	0.915509932	0.429248237	9	4	0.5045828	-0.777167504	-0.622182458	-0.094338015	0.104889664	0	0	0	0	0	0	0
1	0	0	0	1	1	46	14	0.281619211	-0.401721427	-0.021483863	0.915509932	0.429248237	9	5	0.5045828	-0.890756627	-0.273846982	0.362712666	0.133743719	0	0	0	0	0	0	0
1	0	0	0	1	1	46	14	0.281619211	-0.401721427	-0.021483863	0.915509932	0.429248237	9	6	0.603118316	-0.706991716	-0.47835837	0.520899238	0.130026205	0	0	0	0	0	0	0
1	0	0	0	1	1	46	14	0.281619211	-0.401721427	-0.021483863	0.915509932	0.429248237	9	7	0.627973272	-0.441463649	0.2769022	0.853484097	0.138257549	0	0	0	0	0	0	0
1	0	0	0	1	1	46	14	0.281619211	-0.401721427	-0.021483863	0.915509932	0.429248237	9	8	0.580256796	-0.443082412	-0.19895373	0.874125551	0.151677577	0	0	0	0	0	0	0
1	0	0	0	1	1	46	14	0.281619211	-0.401721427	-0.021483863	0.915509932	0.429248237	9	9	1	-0.32202649	-0.897676976	-0.300790621	0.012177662	0	0	0	0	0	0	0
1	0	0	0	1	1	46	15	0.285825021	-0.817889155	0.356612136	0.451536421	0.274423335	6	1	0.442999997	-0.823014023	0.567951277	0.00890312	0.103439105	0	0	0	0	0	0	0
1	0	0	0	1	1	46	15	0.285825021	-0.817889155	0.356612136	0.451536421	0.274423335	6	2	0.586204957	-0.658240563	-0.044168598	0.751510853	0.109738752	0	0	0	0	0	0	0
1	0	0	0	1	1	46	15	0.285825021	-0.817889155	0.356612136	0.451536421	0.274423335	6	3	0.739414158	-0.935405942	-0.191741139	0.297070817	0.143570258	0	0	0	0	0	0	0
1	0	0	0	1	1	46	15	0.285825021	-0.817889155	0.356612136	0.451536421	0.274423335	6	4	0.883384928	-0.126259108	0.653667389	0.746175346	0.097754908	0	0	0	0	0	0	0
1	0	0	0	1	1	46	15	0.285825021	-0.817889155	0.356612136	0.451536421	0.274423335	6	5	0.917639936	-0.410124008	-0.552085278	0.725947798	0.047780154	0	0	0	0	0	0	0
1	0	0	0	1	1	46	15	0.285825021	-0.817889155	0.356612136	0.451536421	0.274423335	6	6	0.917639936	-0.458563474	0.136503683	0.87811524	0.126587811	2	1	0.954352552	-0.9005534	-0.217025989	0.376700559	0.021461367
1	0	0	0	1	1	46	15	0.285825021	-0.817889155	0.356612136	0.451536421	0.274423335	6	6	0.917639936	-0.458563474	0.136503683	0.87811524	0.126587811	2	2	0.954352552	0.084485808	0.320991301	0.943306331	0.03856871
1	0	0	0	1	1	46	16	0.299744324	0.015726773	-0.492335584	0.870263424	0.198677269	5	1	0.402312564	-0.469227718	-0.879016063	-0.084593798	0.079240225	1	1	0.989535577	0.225798489	-0.356400613	-0.906638705	0.019822585
1	0	0	0	1	1	46	16	0.299744324	0.015726773	-0.492335584	0.870263424	0.198677269	5	2	0.483014199	0.871747785	-0.482495739	0.085168427	0.054798073	0	0	0	0	0	0	0
1	0	0	0	1	1	46	16	0.299744324	0.015726773	-0.492335584	0.870263424	0.198677269	5	3	0.5478064	0.415546166	-0.893601711	-0.16969788	0.106986021	0	0	0	0	0	0	0
1	0	0	0	1	1	46	16	0.299744324	0.015726773	-0.492335584	0.870263424	0.198677269	5	4	0.720161597	-0.479488092	-0.842378966	0.245944819	0.087556927	0	0	0	0	0	0	0
1	0	0	0	1	1	46	16	0.299744324	0.015726773	-0.492335584	0.870263424	0.198677269	5	5	0.91528736	-0.026570526	-0.996598754	0.078005964	0.117126213	0	0	0	0	0	0	0
1	0	0	0	1	1	46	17	0.309291736	-0.433683454	0.852203098	0.292691908	0.24075251	5	1	0.438662186	-0.569718601	0.59997883	-0.561645931	0.052097903	1	1	0.211603685	-0.341085983	0.934365696	-0.103058719	0.097385999
1	0	0	0	1	1	46	17	0.309291736	-0.433683454	0.852203098	0.292691908	0.24075251	5	2	0.493752283	-0.949638907	0.273759435	0.15245236	0.116695955	0	0	0	0	0	0	0
1	0	0	0	1	1	46	17	0.309291736	-0.433683454	0.852203098	0.292691908	0.24075251	5	3	0.615301289	0.043918276	0.825537796	0.562635378	0.100693288	0	0	0	0	0	0	0
1	0	0	0	1	1	46	17	0.309291736	-0.433683454	0.852203098	0.292691908	0.24075251	5	4	0.877018843	-0.831846285	0.439238741	0.339265532	0.130093666	0	0	0	0	0	0	0
1	0	0	0	1	1	46	17	0.309291736	-0.433683454	0.852203098	0.292691908	0.24075251	5	5	0.912071389	-0.260161831	0.610879952	0.747757696	0.06385445	0	0	0	0	0	0	0
1	0	0	0	1	1	46	18	0.318494923	-0.002213306	0.660158198	0.751123372	0.394912346	5	1	0.095947379	0.571554885	0.820519211	-0.008557912	0.068590267	0	0	0	0	0	0	0
1	0	0	0	1	1	46	18	0.318494923	-0.002213306	0.660158198	0.751123372	0.394912346	5	2	0.349524556	0.521045701	0.71853773	0.460667919	0.096732372	0	0	0	0	0	0	0
1	0	0	0	1	1	46	18	0.318494923	-0.002213306	0.660158198	0.751123372	0.394912346	5	3	0.405266656	0.103679548	0.988017868	0.114329546	0.137202968	0	0	0	0	0	0	0
1	0	0	0	1	1	46	18	0.318494923	-0.002213306	0.660158198	0.751123372	0.394912346	5	4	0.453788506	-0.072822953	0.965516007	0.249951328	0.125982801	1	1	0.083242109	-0.285317164	0.412944467	0.864911019	0.043654881
1	0	0	0	1	1	46	18	0.318494923	-0.002213306	0.660158198	0.751123372	0.394912346	5	5	0.556927286	0.20148247	0.328616636	0.92272207	0.121275274	0	0	0	0	0	0	0
1	0	0	0	1	1	46	19	0.327331433	-0.134663604	0.624484686	0.769340406	0.333998384	3	1	0.479751791	-0.526621033	0.732706579	0.431058441	0.09566716	0	0	0	0	0	0	0
1	0	0	0	1	1	46	19	0.327331433	-0.134663604	0.624484686	0.769340406	0.333998384	3	2	0.541186059	-0.322759616	0.231817183	0.917653051	0.093427912	0	0	0	0	0	0	0
1	0	0	0	1	1	46	19	0.327331433	-0.134663604	0.624484686	0.769340406	0.333998384	3	3	0.917392349	-0.53647265	0.25882167	0.803248726	0.023870977	0	0	0	0	0	0	0
1	0	0	0	1	1	46	20	0.327331433	-0.501695903	-0.326840073	0.800922507	0.343844738	2	1	0.510251992	-0.756213654	-0.589275412	-0.28442118	0.092210336	0	0	0	0	0	0	0
1	0	0	0	1	1	46	20	0.327331433	-0.501695903	-0.326840073	0.800922507	0.343844738	2	2	0.595458717	0.132988774	-0.509898068	0.84989295	0.083485899	0	0	0	0	0	0	0
1	0	0	0	1	1	46	21	0.327331433	-0.373182419	0.541358651	0.753435969	0.407419663	4	1	0.262009206	-0.939748925	0.30843314	-0.14744815	0.043403042	0	0	0	0	0	0	0
1	0	0	0	1	1	46	21	0.327331433	-0.373182419	0.541358651	0.753435969	0.407419663	4	2	0.352378887	-0.366778211	0.586030625	0.72252468	0.085858476	0	0	0	0	0	0	0
1	0	0	0	1	1	46	21	0.327331433	-0.373182419	0.541358651	0.753435969	0.407419663	4	3	0.416450537	-0.616952628	0.686677484	0.384504236	0.125084843	0	0	0	0	0	0	0
1	0	0	0	1	1	46	21	0.327331433	-0.373182419	0.541358651	0.753435969	0.407419663	4	4	0.523752795	-0.703070608	-0.050752644	0.709306668	0.122578897	1	1	0.217279314	-0.14793555	0.270421922	0.951308132	0.054327939
1	0	0	0	1	1	46	22	0.354231457	0.432443581	0.409637323	0.803237129	0.37187247	8	1	0.243516461	0.985686672	-0.032485529	0.165428166	0.077467492	0	0	0	0	0	0	0
1	0	0	0	1	1	46	22	0.354231457	0.432443581	0.409637323	0.803237129	0.37187247	8	2	0.333383204	0.236659374	0.949377301	0.206579489	0.091903395	0	0	0	0	0	0	0
1	0	0	0	1	1	46	22	0.354231457	0.432443581	0.409637323	0.803237129	0.37187247	8	3	0.369196191	0.086187451	0.791143107	0.605528158	0.095257819	0	0	0	0	0	0	0
1	0	0	0	1	1	46	22	0.354231457	0.432443581	0.409637323	0.803237129	0.37187247	8	4	0.397775666	0.995827496	0.036655124	0.08357033	0.112537477	0	0	0	0	0	0	0
1	0	0	0	1	1	46	22	0.354231457	0.432443581	0.409637323	0.803237129	0.37187247	8	5	0.440154311	0.806891579	0.557425604	0.195455061	0.115272493	0	0	0	0	0	0	0
1	0	0	0	1	1	46	22	0.354231457	0.432443581	0.409637323	0.803237129	0.37187247	8	6	0.502828587	0.079111068	0.270187119	0.959552221	0.092873558	0	0	0	0	0	0	0
1	0	0	0	1	1	46	22	0.354231457	0.432443581	0.409637323	0.803237129	0.37187247	8	7	0.935595942	0.104614294	0.172080727	0.979512217	0.013731486	0	0	0	0	0	0	0
1	0	0	0	1	1	46	22	0.354231457	0.432443581	0.409637323	0.803237129	0.37187247	8	8	0.954489183	0.819511366	-0.529831895	-0.218355879	0.025717242	0	0	0	0	0	0	0
1	0	0	0	1	1	46	23	0.388410134	0.45756167	-0.086009044	0.88500839	0.287758472	9	1	0.143310874	0.966971545	-0.136522584	-0.215238523	0.051510049	0	0	0	0	0	0	0
1	0	0	0	1	1	46	23	0.388410134	0.45756167	-0.086009044	0.88500839	0.287758472	9	2	0.353625733	0.974461842	0.219770131	0.046099988	0.089230719	0	0	0	0	0	0	0
1	0	0	0	1	1	46	23	0.388410134	0.45756167	-0.086009044	0.88500839	0.287758472	9	3	0.363176488	0.538033556	0.233799823	-0.809850364	0.035488238	0	0	0	0	0	0	0
1	0	0	0	1	1	46	23	0.388410134	0.45756167	-0.086009044	0.88500839	0.287758472	9	4	0.354308967	0.711459497	-0.667036586	0.221105363	0.074817556	0	0	0	0	0	0	0
1	0	0	0	1	1	46	23	0.388410134	0.45756167	-0.086009044	0.88500839	0.287758472	9	5	0.423743709	0.978023571	0.168273125	0.123101792	0.08584383	0	0	0	0	0	0	0
1	0	0	0	1	1	46	23	0.388410134	0.45756167	-0.086009044	0.88500839	0.287758472	9	6	0.457519352	-0.160454864	-0.323575714	0.932498307	0.057543634	0	0	0	0	0	0	0
1	0	0	0	1	1	46	23	0.388410134	0.45756167	-0.086009044	0.88500839	0.287758472	9	7	0.513101774	0.895725781	-0.349818633	0.274412566	0.086976029	0	0	0	0	0	0	0
1	0	0	0	1	1	46	23	0.388410134	0.45756167	-0.086009044	0.88500839	0.287758472	9	8	0.540022971	0.677406699	0.420868859	0.603315513	0.07004075	0	0	0	0	0	0	0
1	0	0	0	1	1	46	23	0.388410134	0.45756167	-0.086009044	0.88500839	0.287758472	9	9	0.712544985	0.377576227	-0.855892874	0.353388729	0.090723354	0	0	0	0	0	0	0
1	0	0	0	1	1	46	24	0.388410134	-0.354286133	0.416934166	0.837046785	0.384296362	5	1	0.314007828	-0.845831381	0.16972164	0.505731027	0.09893346	0	0	0	0	0	0	0
1	0	0	0	1	1	46	24	0.388410134	-0.354286133	0.416934166	0.837046785	0.384296362	5	2	0.399917475	-0.504598263	0.774682768	0.381113132	0.096682011	0	0	0	0	0	0	0
1	0	0	0	1	1	46	24	0.388410134	-0.354286133	0.416934166	0.837046785	0.384296362	5	3	0.429783123	-0.770136878	-0.006626237	0.637844284	0.108251991	0	0	0	0	0	0	0
1	0	0	0	1	1	46	24	0.388410134	-0.354286133	0.416934166	0.837046785	0.384296362	5	4	0.537362138	0.498062693	0.617986768	0.608297583	0.099412491	0	0	0	0	0	0	0
1	0	0	0	1	1	46	24	0.388410134	-0.354286133	0.416934166	0.837046785	0.384296362	5	5	0.929361339	-0.94158967	-0.223552061	0.251859837	0.048733036	0	0	0	0	0	0	0
1	0	0	0	1	1	46	25	0.417516687	0.209505142	0.510873906	0.833735886	0.185252873	5	1	0.365138596	-0.076817431	0.997045121	0.000330957	0.027153963	0	0	0	0	0	0	0
1	0	0	0	1	1	46	25	0.417516687	0.209505142	0.510873906	0.833735886	0.185252873	5	2	0.565386238	-0.219529433	0.784917788	0.579405673	0.077636574	0	0	0	0	0	0	0
1	0	0	0	1	1	46	25	0.417516687	0.209505142	0.510873906	0.833735886	0.185252873	5	3	0.682131265	0.843467693	-0.413019755	0.34347772	0.066208127	0	0	0	0	0	0	0
1	0	0	0	1	1	46	25	0.417516687	0.209505142	0.510873906	0.833735886	0.185252873	5	4	0.945845715	0.437433101	0.254596361	0.862457569	0.105359717	0	0	0	0	0	0	0
1	0	0	0	1	1	46	25	0.417516687	0.209505142	0.510873906	0.833735886	0.185252873	5	5	0.945845715	0.627146791	-0.581195839	0.518554074	0.094205196	0	0	0	0	0	0	0
1	0	0	0	1	1	46	26	0.490363415	-0.120866464	-0.641560475	0.757490277	0.212887488	4	1	0.26689488	-0.612612437	0.157307095	0.774571205	0.067951177	0	0	0	0	0	0	0
1	0	0	0	1	1	46	26	0.490363415	-0.120866464	-0.641560475	0.757490277	0.212887488	4	2	0.43324894	-0.762840231	-0.392834339	0.513571802	0.096114549	0	0	0	0	0	0	0
1	0	0	0	1	1	46	26	0.490363415	-0.120866464	-0.641560475	0.757490277	0.212887488	4	3	1	0.674923304	-0.512143117	-0.531213701	0.026126842	0	0	0	0	0	0	0
1	0	0	0	1	1	46	26	0.490363415	-0.120866464	-0.641560475	0.757490277	0.212887488	4	4	1	0.4957109	-0.840409677	0.219048584	0.023767425	0	0	0	0	0	0	0
1	0	0	0	1	1	46	27	0.508833654	-0.686739584	0.678997368	0.259521345	0.054495129	1	1	0.892643685	-0.685661064	-0.36766152	0.628246734	0.081543801	0	0	0	0	0	0	0
1	0	0	0	1	1	46	28	0.516294633	0.074959534	-0.520488456	0.850572111	0.226065171	2	1	0.211286142	0.319953985	-0.928427288	0.188817961	0.073027126	0	0	0	0	0	0	0
1	0	0	0	1	1	46	28	0.516294633	0.074959534	-0.520488456	0.850572111	0.226065171	2	2	0.37093547	0.584808331	-0.42896455	0.68846836	0.097842794	0	0	0	0	0	0	0
1	0	0	0	1	1	46	29	0.536601766	-0.151430034	0.736522085	0.659245185	0.121688724	2	1	0.65747462	-0.770745603	0.000468556	0.637142876	0.088591271	0	0	0	0	0	0	0
1	0	0	0	1	1	46	29	0.536601766	-0.151430034	0.736522085	0.659245185	0.121688724	2	2	0.891084076	-0.019945823	0.565722783	0.824354278	0.114164826	0	0	0	0	0	0	0
1	0	0	0	1	1	46	30	0.553046922	0.455438986	-0.226087084	0.861080741	0.167115214	2	1	0.412897357	0.692233637	-0.6151509	0.377361864	0.052910018	0	0	0	0	0	0	0
1	0	0	0	1	1	46	30	0.553046922	0.455438986	-0.226087084	0.861080741	0.167115214	2	2	1	0.446776225	-0.845534423	0.292339791	0.019226634	0	0	0	0	0	0	0
1	0	0	0	1	1	46	31	0.608335629	-0.56746307	-0.041620532	0.822346323	0.225535211	3	1	0.131753559	-0.912823768	-0.021791295	0.407771909	0.066676171	0	0	0	0	0	0	0
1	0	0	0	1	1	46	31	0.608335629	-0.56746307	-0.041620532	0.822346323	0.225535211	3	2	0.262093512	0.166681987	0.806922849	0.566650394	0.124103432	0	0	0	0	0	0	0
1	0	0	0	1	1	46	31	0.608335629	-0.56746307	-0.041620532	0.822346323	0.225535211	3	3	0.809017065	-0.791174826	-0.374408968	-0.483591091	0.01674897	0	0	0	0	0	0	0
1	0	0	0	1	1	46	32	0.647023537	0.451043946	0.616244031	0.645602586	0.11846033	1	1	0.171751347	0.734162753	0.674981627	0.073517722	0.068940178	0	0	0	0	0	0	0
1	0	0	0	1	1	46	33	0.654428545	-0.476036471	0.391232531	0.787608061	0.029260827	2	1	0.859499121	0.010688313	-0.698455382	0.715573823	0.062032603	0	0	0	0	0	0	0
1	0	0	0	1	1	46	33	0.654428545	-0.476036471	0.391232531	0.787608061	0.029260827	2	2	1	0.581361877	-0.450858412	0.677307249	0.11277091	1	1	0.784424722	0.573373846	0.588884007	0.569612232	0.018546105
1	0	0	0	1	1	46	34	0.682199773	-0.417030961	0.110578283	0.90214063	0.117460165	3	1	0.986055911	-0.643088355	-0.674373772	0.362846247	0.018527841	0	0	0	0	0	0	0
1	0	0	0	1	1	46	34	0.682199773	-0.417030961	0.110578283	0.90214063	0.117460165	3	2	0.986055911	-0.155322041	0.370689334	0.915677115	0.021414429	0	0	0	0	0	0	0
1	0	0	0	1	1	46	34	0.682199773	-0.417030961	0.110578283	0.90214063	0.117460165	3	3	0.986055911	-0.133671727	-0.24808144	0.95947255	0.047493188	0	0	0	0	0	0	0
1	0	0	0	1	1	46	35	0.719243356	0.471125538	0.137445711	0.871291851	0.150998118	2	1	0.856917026	0.992363488	-0.112395004	0.050814072	0.009256572	0	0	0	0	0	0	0
1	0	0	0	1	1	46	35	0.719243356	0.471125538	0.137445711	0.871291851	0.150998118	2	2	0.906928854	0.289135896	-0.954146589	-0.07749014	0.02519332	0	0	0	0	0	0	0
1	0	0	0	1	1	46	36	0.746687425	-0.302047355	0.409092061	0.861052361	0.154146437	2	1	0.737955745	-0.483378372	-0.873521863	-0.057488301	0.021784172	0	0	0	0	0	0	0
1	0	0	0	1	1	46	36	0.746687425	-0.302047355	0.409092061	0.861052361	0.154146437	2	2	0.737955745	-0.714687199	0.699438778	0.00275743	0.01483426	0	0	0	0	0	0	0
1	0	0	0	1	1	46	37	0.886700338	-0.090086134	0.944257366	0.316642587	0.048921404	0	0	0	0	0	0	0	0	0	0	0	0	0	0
1	0	0	0	1	1	46	38	0.886700338	-0.24118955	0.800097301	0.549246707	0.025572348	0	0	0	0	0	0	0	0	0	0	0	0	0	0
1	0	0	0	1	1	46	39	0.895755058	0.528974105	0.203740576	0.823818092	0.038903879	0	0	0	0	0	0	0	0	0	0	0	0	0	0
1	0	0	0	1	1	46	40	0.895755058	0.372229617	0.744217745	0.554603548	0.060028651	0	0	0	0	0	0	0	0	0	0	0	0	0	0
1	0	0	0	1	1	46	41	0.934185842	-0.267592761	0.822599475	0.501721285	0.045159323	0	0	0	0	0	0	0	0	0	0	0	0	0	0
1	0	0	0	1	1	46	42	0.963158877	0.127455023	0.843594741	0.521635085	0.024218339	0	0	0	0	0	0	0	0	0	0	0	0	0	0
1	0	0	0	1	1	46	43	0.967044552	0.356769252	0.916229879	0.182314325	0.030168354	0	0	0	0	0	0	0	0	0	0	0	0	0	0
1	0	0	0	1	1	46	44	0.985248216	-0.47986295	-0.430246175	0.764604372	0.016523888	0	0	0	0	0	0	0	0	0	0	0	0	0	0
1	0	0	0	1	1	46	45	0.992496991	0.731754618	0.640105215	0.234095064	0.017320672	0	0	0	0	0	0	0	0	0	0	0	0	0	0
1	0	0	0	1	1	46	46	0.992496991	-0.555637874	0.829837267	0.051348455	0.01994393	0	0	0	0	0	0	0	0	0	0	0	0	0	0
