# Supplementary material for: Learning how a tree branches out: A statistical modeling approach
Source: PLoS One. 2022 Sep 21;17(9):e0274168. doi: 10.1371/journal.pone.0274168 (PMC9491565; doi:10.1371/journal.pone.0274168)
Supplement: S1 Data — It also contains an R script, basic_example.R, for fitting length models of Pixie Tree, thus reproducing the results presented in Table 12 in S1 Appendix. (ZIP) [file pone.0274168.s001.zip › DMRSuppMat/ReadMe.txt]

This folder contains the data sets for the three trees considered in the paper.  CTnobs.txt 
contains the data for Pixie Tree while TTnobs.txt and WTnobs.txt are for Tompa Tree and 
Wonder Tree respectively. Variable names are in the the first row. The other rows 
in the file correspond to terminal branches (see the 
definition in Section 2).  There are 27 columns, 7 for levels 1 up to 3 and only 6 for the 
level 4 branches.  The data is organized as presented in Table 1 of the paper; indeed 
Table 1 presents the data values in the 25th branch of CTnobs.txt (in row 26).  The 3 entries for unit 
vector v at level x are in the columns named Cx.1, Cx.3, Cx.3.  When a level three branch is 
terminal all the level 4 entries for that branch are entered as 0 in the data file. 

The file basic_example.R contains the R code needed to reproduce the fits of the models for
 the level2, level3 and level4 length of Pixie Tree.  
