# Supplementary material for: Learning how a tree branches out: A statistical modeling approach
Source: PLoS One. 2022 Sep 21;17(9):e0274168. doi: 10.1371/journal.pone.0274168 (PMC9491565; doi:10.1371/journal.pone.0274168)
Supplement: S1 Data — It also contains an R script, basic_example.R, for fitting length models of Pixie Tree, thus reproducing the results presented in Table 12 in S1 Appendix. (ZIP) [file pone.0274168.s001.zip › DMRSuppMat/WTobsn.txt]

id1	x1	C1.1	C1.2	C1.3	L1	N1	id2	x2	C2.1	C2.2	C2.3	L2	N2	id3	x3	C3.1	C3.2	C3.3	L3	N3	id4	x4	C4.1	C4.2	C4.3	L4
1	0	0	0	1	1	24	1	0.071022715	0.422288352	0.37520251	0.825163999	0.633152073	10	1	0.244463133	0.284236021	0.416684383	0.863472066	0.262623293	0	0	0	0	0	0	0
1	0	0	0	1	1	24	1	0.071022715	0.422288352	0.37520251	0.825163999	0.633152073	10	2	0.244463133	0.168083114	0.879705442	0.444821765	0.355456799	3	1	0.260973198	-0.68221186	0.715557353	-0.150215357	0.10423024
1	0	0	0	1	1	24	1	0.071022715	0.422288352	0.37520251	0.825163999	0.633152073	10	2	0.244463133	0.168083114	0.879705442	0.444821765	0.355456799	3	2	0.443849739	-0.476183091	0.723160582	-0.500288354	0.102471435
1	0	0	0	1	1	24	1	0.071022715	0.422288352	0.37520251	0.825163999	0.633152073	10	2	0.244463133	0.168083114	0.879705442	0.444821765	0.355456799	3	3	0.478584005	0.777082523	0.628670079	0.030276802	0.132590754
1	0	0	0	1	1	24	1	0.071022715	0.422288352	0.37520251	0.825163999	0.633152073	10	3	0.322558198	0.58281196	-0.482038819	0.654193242	0.330197625	0	0	0	0	0	0	0
1	0	0	0	1	1	24	1	0.071022715	0.422288352	0.37520251	0.825163999	0.633152073	10	4	0.361887603	0.710969696	0.620095801	0.331667437	0.267630281	1	1	0.436669029	0.917048698	0.16748523	-0.361898304	0.114231281
1	0	0	0	1	1	24	1	0.071022715	0.422288352	0.37520251	0.825163999	0.633152073	10	5	0.374999724	0.261588831	0.75192067	0.60513353	0.260319178	0	0	0	0	0	0	0
1	0	0	0	1	1	24	1	0.071022715	0.422288352	0.37520251	0.825163999	0.633152073	10	6	0.491710499	0.541958038	-0.838340928	-0.058872523	0.241885619	0	0	0	0	0	0	0
1	0	0	0	1	1	24	1	0.071022715	0.422288352	0.37520251	0.825163999	0.633152073	10	7	0.491872202	0.452327419	-0.066762598	0.889349572	0.299759338	1	1	0.665911687	0.209895281	0.535723392	0.817890224	0.254568872
1	0	0	0	1	1	24	1	0.071022715	0.422288352	0.37520251	0.825163999	0.633152073	10	8	0.690535053	0.814583977	-0.068057428	0.576039174	0.24094424	0	0	0	0	0	0	0
1	0	0	0	1	1	24	1	0.071022715	0.422288352	0.37520251	0.825163999	0.633152073	10	9	0.690535053	0.171568039	0.982419357	-0.073597657	0.180640907	0	0	0	0	0	0	0
1	0	0	0	1	1	24	1	0.071022715	0.422288352	0.37520251	0.825163999	0.633152073	10	10	0.758661718	0.073465079	0.892537197	0.444949698	0.228601149	0	0	0	0	0	0	0
1	0	0	0	1	1	24	2	0.071022715	-0.316545482	-0.285500524	0.904592952	0.735357013	15	1	0.134649678	-0.461015434	0.201541565	0.864202388	0.788181054	11	1	0.161869697	-0.060165253	0.346301642	0.936191922	0.468910824
1	0	0	0	1	1	24	2	0.071022715	-0.316545482	-0.285500524	0.904592952	0.735357013	15	1	0.134649678	-0.461015434	0.201541565	0.864202388	0.788181054	11	2	0.161869697	0.2797639	0.723494782	0.631100198	0.259890943
1	0	0	0	1	1	24	2	0.071022715	-0.316545482	-0.285500524	0.904592952	0.735357013	15	1	0.134649678	-0.461015434	0.201541565	0.864202388	0.788181054	11	3	0.40268197	-0.10557766	0.838711238	0.534244155	0.228416591
1	0	0	0	1	1	24	2	0.071022715	-0.316545482	-0.285500524	0.904592952	0.735357013	15	1	0.134649678	-0.461015434	0.201541565	0.864202388	0.788181054	11	4	0.40268197	-0.884237709	-0.402667188	0.236606869	0.128351349
1	0	0	0	1	1	24	2	0.071022715	-0.316545482	-0.285500524	0.904592952	0.735357013	15	1	0.134649678	-0.461015434	0.201541565	0.864202388	0.788181054	11	5	0.51147104	0.242002902	0.323350778	0.914810838	0.320809671
1	0	0	0	1	1	24	2	0.071022715	-0.316545482	-0.285500524	0.904592952	0.735357013	15	1	0.134649678	-0.461015434	0.201541565	0.864202388	0.788181054	11	6	0.51147104	-0.830885113	-0.201909013	0.518519701	0.240447167
1	0	0	0	1	1	24	2	0.071022715	-0.316545482	-0.285500524	0.904592952	0.735357013	15	1	0.134649678	-0.461015434	0.201541565	0.864202388	0.788181054	11	7	0.521068141	-0.686390144	0.51318266	0.515278689	0.27007787
1	0	0	0	1	1	24	2	0.071022715	-0.316545482	-0.285500524	0.904592952	0.735357013	15	1	0.134649678	-0.461015434	0.201541565	0.864202388	0.788181054	11	8	0.53048366	-0.249193393	-0.335843945	0.908356482	0.299691564
1	0	0	0	1	1	24	2	0.071022715	-0.316545482	-0.285500524	0.904592952	0.735357013	15	1	0.134649678	-0.461015434	0.201541565	0.864202388	0.788181054	11	9	0.623739818	-0.106941632	0.588928533	0.801078442	0.272714082
1	0	0	0	1	1	24	2	0.071022715	-0.316545482	-0.285500524	0.904592952	0.735357013	15	1	0.134649678	-0.461015434	0.201541565	0.864202388	0.788181054	11	10	0.63589344	-0.406691223	-0.555867606	0.724992037	0.292794466
1	0	0	0	1	1	24	2	0.071022715	-0.316545482	-0.285500524	0.904592952	0.735357013	15	1	0.134649678	-0.461015434	0.201541565	0.864202388	0.788181054	11	11	0.717392608	-0.693928473	0.502524621	0.515686222	0.16701061
1	0	0	0	1	1	24	2	0.071022715	-0.316545482	-0.285500524	0.904592952	0.735357013	15	2	0.265829763	-0.67660864	-0.609045177	-0.413841419	0.275963203	0	0	0	0	0	0	0
1	0	0	0	1	1	24	2	0.071022715	-0.316545482	-0.285500524	0.904592952	0.735357013	15	3	0.265829763	-0.716015109	0.059000048	0.695587061	0.175978088	0	0	0	0	0	0	0
1	0	0	0	1	1	24	2	0.071022715	-0.316545482	-0.285500524	0.904592952	0.735357013	15	4	0.284094702	-0.165788695	-0.949153492	-0.267622415	0.204394393	0	0	0	0	0	0	0
1	0	0	0	1	1	24	2	0.071022715	-0.316545482	-0.285500524	0.904592952	0.735357013	15	5	0.339105354	-0.413836004	-0.844673446	-0.339509251	0.217341245	0	0	0	0	0	0	0
1	0	0	0	1	1	24	2	0.071022715	-0.316545482	-0.285500524	0.904592952	0.735357013	15	6	0.347556954	-0.064658157	-0.911417578	0.406370915	0.175608669	0	0	0	0	0	0	0
1	0	0	0	1	1	24	2	0.071022715	-0.316545482	-0.285500524	0.904592952	0.735357013	15	7	0.385862077	-0.772710335	0.173818958	0.61049628	0.492801351	4	1	0.460734681	-0.745660371	0.625205654	0.230452817	0.398970055
1	0	0	0	1	1	24	2	0.071022715	-0.316545482	-0.285500524	0.904592952	0.735357013	15	7	0.385862077	-0.772710335	0.173818958	0.61049628	0.492801351	4	2	0.460734681	-0.897577478	-0.313871138	0.309579681	0.33533279
1	0	0	0	1	1	24	2	0.071022715	-0.316545482	-0.285500524	0.904592952	0.735357013	15	7	0.385862077	-0.772710335	0.173818958	0.61049628	0.492801351	4	3	0.503540517	-0.503054999	-0.230121388	0.833054509	0.246767713
1	0	0	0	1	1	24	2	0.071022715	-0.316545482	-0.285500524	0.904592952	0.735357013	15	7	0.385862077	-0.772710335	0.173818958	0.61049628	0.492801351	4	4	0.639622285	-0.285223219	-0.074906836	0.955529529	0.131103518
1	0	0	0	1	1	24	2	0.071022715	-0.316545482	-0.285500524	0.904592952	0.735357013	15	8	0.397900907	-0.206570565	-0.977558842	0.041319631	0.276118948	0	0	0	0	0	0	0
1	0	0	0	1	1	24	2	0.071022715	-0.316545482	-0.285500524	0.904592952	0.735357013	15	9	0.460188201	0.007245673	-0.519589476	0.854385321	0.420826146	3	1	0.458253352	-0.683247127	-0.696955172	0.217777068	0.142962455
1	0	0	0	1	1	24	2	0.071022715	-0.316545482	-0.285500524	0.904592952	0.735357013	15	9	0.460188201	0.007245673	-0.519589476	0.854385321	0.420826146	3	2	0.458253352	0.576500226	-0.39044133	0.717776468	0.118549964
1	0	0	0	1	1	24	2	0.071022715	-0.316545482	-0.285500524	0.904592952	0.735357013	15	9	0.460188201	0.007245673	-0.519589476	0.854385321	0.420826146	3	3	0.458253352	0.72356729	-0.593438421	-0.352535414	0.113028913
1	0	0	0	1	1	24	2	0.071022715	-0.316545482	-0.285500524	0.904592952	0.735357013	15	10	0.460188201	-0.84421055	-0.048552884	0.533808172	0.188385007	0	0	0	0	0	0	0
1	0	0	0	1	1	24	2	0.071022715	-0.316545482	-0.285500524	0.904592952	0.735357013	15	11	0.503198378	-0.508068844	0.099768132	0.855518773	0.090939524	0	0	0	0	0	0	0
1	0	0	0	1	1	24	2	0.071022715	-0.316545482	-0.285500524	0.904592952	0.735357013	15	12	0.745674294	-0.333779664	-0.82889788	0.448909167	0.185620449	0	0	0	0	0	0	0
1	0	0	0	1	1	24	2	0.071022715	-0.316545482	-0.285500524	0.904592952	0.735357013	15	13	0.745674294	-0.832025774	-0.444873839	0.331391578	0.174131696	0	0	0	0	0	0	0
1	0	0	0	1	1	24	2	0.071022715	-0.316545482	-0.285500524	0.904592952	0.735357013	15	14	0.762339352	-0.6370545	0.258672818	0.726119782	0.176130635	0	0	0	0	0	0	0
1	0	0	0	1	1	24	2	0.071022715	-0.316545482	-0.285500524	0.904592952	0.735357013	15	15	0.779500815	-0.706746635	-0.339783606	0.620529045	0.186451278	0	0	0	0	0	0	0
1	0	0	0	1	1	24	3	0.106038097	0.282145538	-0.84708259	0.450383149	0.410126701	3	1	0.285637147	0.963328955	-0.024940642	0.267161542	0.135110039	0	0	0	0	0	0	0
1	0	0	0	1	1	24	3	0.106038097	0.282145538	-0.84708259	0.450383149	0.410126701	3	2	0.64090666	0.360540887	-0.751438904	-0.552584693	0.10037503	0	0	0	0	0	0	0
1	0	0	0	1	1	24	3	0.106038097	0.282145538	-0.84708259	0.450383149	0.410126701	3	3	0.396452054	0.777794689	-0.166019301	0.606195524	0.261733828	0	0	0	0	0	0	0
1	0	0	0	1	1	24	4	0.117341082	-0.030553295	-0.55602084	0.830606599	0.789912941	7	1	0.216862404	-0.438742474	-0.894481121	0.086073028	0.289786822	0	0	0	0	0	0	0
1	0	0	0	1	1	24	4	0.117341082	-0.030553295	-0.55602084	0.830606599	0.789912941	7	2	0.216862404	0.587214751	-0.681307667	0.43703398	0.278011785	0	0	0	0	0	0	0
1	0	0	0	1	1	24	4	0.117341082	-0.030553295	-0.55602084	0.830606599	0.789912941	7	3	0.552701644	-0.356392789	-0.931585741	0.071639287	0.213622003	0	0	0	0	0	0	0
1	0	0	0	1	1	24	4	0.117341082	-0.030553295	-0.55602084	0.830606599	0.789912941	7	4	0.552701644	0.48231396	-0.798310015	0.360658237	0.191238894	0	0	0	0	0	0	0
1	0	0	0	1	1	24	4	0.117341082	-0.030553295	-0.55602084	0.830606599	0.789912941	7	5	0.552701644	0.326437548	-0.135711417	0.935425539	0.24365064	0	0	0	0	0	0	0
1	0	0	0	1	1	24	4	0.117341082	-0.030553295	-0.55602084	0.830606599	0.789912941	7	6	0.612447702	-0.595337345	-0.469296347	0.652176651	0.197525991	0	0	0	0	0	0	0
1	0	0	0	1	1	24	4	0.117341082	-0.030553295	-0.55602084	0.830606599	0.789912941	7	7	0.612447702	0.152353107	-0.953905678	0.258558481	0.220317258	0	0	0	0	0	0	0
1	0	0	0	1	1	24	5	0.117341082	-0.156904456	0.427344259	0.890369516	0.620892212	6	1	0.206933646	-0.848770936	0.480470152	0.220763065	0.141087526	0	0	0	0	0	0	0
1	0	0	0	1	1	24	5	0.117341082	-0.156904456	0.427344259	0.890369516	0.620892212	6	2	0.203600845	0.564987147	0.558151877	0.607664386	0.206374767	0	0	0	0	0	0	0
1	0	0	0	1	1	24	5	0.117341082	-0.156904456	0.427344259	0.890369516	0.620892212	6	3	0.517029616	-0.845271381	0.451002286	0.286554061	0.251731594	1	1	0.126548523	-0.421298106	0.799435161	-0.428265488	0.163335793
1	0	0	0	1	1	24	5	0.117341082	-0.156904456	0.427344259	0.890369516	0.620892212	6	4	0.546541519	0.508102753	0.691850038	0.513005962	0.288082347	1	1	0.101709526	0.351348543	0.924898114	-0.145319234	0.170490785
1	0	0	0	1	1	24	5	0.117341082	-0.156904456	0.427344259	0.890369516	0.620892212	6	5	0.641713784	0.392464066	0.279985113	0.876116598	0.195106988	0	0	0	0	0	0	0
1	0	0	0	1	1	24	5	0.117341082	-0.156904456	0.427344259	0.890369516	0.620892212	6	6	0.641713784	-0.702617115	0.478811964	0.526372771	0.22733266	0	0	0	0	0	0	0
1	0	0	0	1	1	24	6	0.240969098	0.412440516	-0.597514215	0.687655134	0.416147854	2	1	0.208637787	0.856398851	-0.51341524	0.054642474	0.139161958	0	0	0	0	0	0	0
1	0	0	0	1	1	24	6	0.240969098	0.412440516	-0.597514215	0.687655134	0.416147854	2	2	0.590569543	0.367958652	-0.397652773	0.840522875	0.077551599	0	0	0	0	0	0	0
1	0	0	0	1	1	24	7	0.245149009	0.358181758	0.392471515	0.847155203	0.482425095	1	1	0.220457566	-0.049120846	0.702783348	0.709706071	0.276604073	0	0	0	0	0	0	0
1	0	0	0	1	1	24	8	0.287340017	0.516240299	0.122881035	0.847582566	0.379623893	6	1	0.039624477	0.658768611	-0.67197787	0.338333651	0.17330934	0	0	0	0	0	0	0
1	0	0	0	1	1	24	8	0.287340017	0.516240299	0.122881035	0.847582566	0.379623893	6	2	0.244887994	0.583937241	-0.549478641	0.597570516	0.291117641	0	0	0	0	0	0	0
1	0	0	0	1	1	24	8	0.287340017	0.516240299	0.122881035	0.847582566	0.379623893	6	3	0.244887994	-0.158799246	0.244693658	0.956508135	0.373886755	2	1	0.321695538	0.913739723	0.228219213	0.336148344	0.09092058
1	0	0	0	1	1	24	8	0.287340017	0.516240299	0.122881035	0.847582566	0.379623893	6	3	0.244887994	-0.158799246	0.244693658	0.956508135	0.373886755	2	2	0.418048966	0.703319891	0.451647423	0.548958775	0.130804114
1	0	0	0	1	1	24	8	0.287340017	0.516240299	0.122881035	0.847582566	0.379623893	6	4	0.737914667	0.333825233	-0.50533907	0.795734339	0.166986018	0	0	0	0	0	0	0
1	0	0	0	1	1	24	8	0.287340017	0.516240299	0.122881035	0.847582566	0.379623893	6	5	0.813308858	0.287920089	0.556734371	0.779197576	0.207155169	0	0	0	0	0	0	0
1	0	0	0	1	1	24	8	0.287340017	0.516240299	0.122881035	0.847582566	0.379623893	6	6	0.823439783	0.549716274	-0.604608173	0.576420832	0.242315995	0	0	0	0	0	0	0
1	0	0	0	1	1	24	9	0.296292506	-0.595720431	-0.294586213	0.747218931	0.397830738	1	1	0.435074802	-0.292630206	-0.692284673	0.659628299	0.121872633	0	0	0	0	0	0	0
1	0	0	0	1	1	24	10	0.296292506	-0.109934254	-0.666677671	0.737194237	0.347549933	0	0	0	0	0	0	0	0	0	0	0	0	0	0
1	0	0	0	1	1	24	11	0.310208242	0.270922552	-0.714414229	0.645145937	0.438915742	0	0	0	0	0	0	0	0	0	0	0	0	0	0
1	0	0	0	1	1	24	12	0.314765218	0.330060291	-0.225515672	0.916625816	0.447231373	0	0	0	0	0	0	0	0	0	0	0	0	0	0
1	0	0	0	1	1	24	13	0.314765218	-0.134356893	0.403256363	0.90516989	0.396087715	3	1	0.376937946	0.166461413	0.971217672	-0.170372627	0.085521715	0	0	0	0	0	0	0
1	0	0	0	1	1	24	13	0.314765218	-0.134356893	0.403256363	0.90516989	0.396087715	3	2	0.409727737	-0.901980846	-0.069163509	0.426200613	0.135318105	0	0	0	0	0	0	0
1	0	0	0	1	1	24	13	0.314765218	-0.134356893	0.403256363	0.90516989	0.396087715	3	3	0.474613321	-0.388408914	0.858914418	0.333773185	0.137403629	0	0	0	0	0	0	0
1	0	0	0	1	1	24	14	0.425370878	-0.715853096	-0.220108906	0.66265105	0.190392852	0	0	0	0	0	0	0	0	0	0	0	0	0	0
1	0	0	0	1	1	24	15	0.427688608	0.455533696	-0.058986481	0.88826215	0.213070433	0	0	0	0	0	0	0	0	0	0	0	0	0	0
1	0	0	0	1	1	24	16	0.432153738	0.218581473	-0.709041455	0.670434453	0.244211245	0	0	0	0	0	0	0	0	0	0	0	0	0	0
1	0	0	0	1	1	24	17	0.551417376	-0.684408396	-0.092294	0.723233686	0.181576402	0	0	0	0	0	0	0	0	0	0	0	0	0	0
1	0	0	0	1	1	24	18	0.574761035	-0.118479592	-0.785829876	0.606987637	0.235558976	0	0	0	0	0	0	0	0	0	0	0	0	0	0
1	0	0	0	1	1	24	19	0.593162379	0.466760592	-0.513820323	0.71980777	0.153009537	0	0	0	0	0	0	0	0	0	0	0	0	0	0
1	0	0	0	1	1	24	20	0.681362609	0.161107003	-0.147980933	0.975779779	0.232637899	0	0	0	0	0	0	0	0	0	0	0	0	0	0
1	0	0	0	1	1	24	21	0.702336888	-0.766230305	-0.318904281	0.557845121	0.24309092	0	0	0	0	0	0	0	0	0	0	0	0	0	0
1	0	0	0	1	1	24	22	0.714126162	-0.586061776	0.284619848	0.758632412	0.199973251	0	0	0	0	0	0	0	0	0	0	0	0	0	0
1	0	0	0	1	1	24	23	0.725822049	0.172887151	-0.501657373	0.847614248	0.280675361	0	0	0	0	0	0	0	0	0	0	0	0	0	0
1	0	0	0	1	1	24	24	0.758603924	0.066462838	-0.067488847	0.995503866	0.24471449	0	0	0	0	0	0	0	0	0	0	0	0	0	0
